# Supplementary material for: Associations of Quality of Life with Service Satisfaction in Psychotic Patients: A Meta-Analysis
Source: PLoS One. 2015 Aug 14;10(8):e0135267. doi: 10.1371/journal.pone.0135267 (PMC4537198; doi:10.1371/journal.pone.0135267)
Supplement: S1 File — (XLSX) [file pone.0135267.s002.xlsx]

## Sheet: Tabelle1
country	length of illness	schizophrenic ratio	authors	n	r	publ_status	publ_year	language	sample_type	in_out	dummy_out	dummy_mixed	n_men	mean_age	sd_age	number of predictors	qol_type	Reference
UK	11.6		Holloway & Carson (1999)	70	0.21	yes	1999	english	psychotics	outpatients	1	0	46	34.6	10	1	subjective qol	Holloway, F., & Carson, J. (1999). Subjective quality of life, psychopathology, satisfaction with care and insight: An exploratory study. International Journal of Social Psychiatry, 45, 259-267.
UK, Spain, Netherlands, Sweden, Germany, Switzerland	14	69.8	Reininghaus et al. (2011)	507	0.45	yes	2011	english	psychotics	outpatients	1	0	336	42.2	11.5	1	subjective qol	Reininghaus, U., McCabe, R., Burns, T., Croudace, T., & Priebe, S. (2011). Measuring patients' views: a bifactor model of distinct patient-reported outcomes in psychosis. Psychological medicine, 41(2), 277.
UK	10	38.1	Reininghaus et al. (2011)	708	0.35	yes	2011	english	psychotics	outpatients	1	0	404	38.3	11.6	1	subjective qol	Reininghaus, U., McCabe, R., Burns, T., Croudace, T., & Priebe, S. (2011). Measuring patients' views: a bifactor model of distinct patient-reported outcomes in psychosis. Psychological medicine, 41(2), 277.
Italy	24.2	100	Lanfredi et al. (2014)	139	0.23	yes	2014	english	schizophrenics	inpatients	0	0	89	49	9	1	health related	Lanfredi, M., Candini, V., Buizza, C., Ferrari, C., Boero, M. E., Giobbio, G. M., ... & de Girolamo, G. (2014). The effect of service satisfaction and spiritual well-being on the quality of life of patients with schizophrenia. Psychiatry research,216
France		100	Zendjedjian et al. (2014)	92	0.21	yes	2014	english	schizophrenics	inpatients	0	0	47	45.7	15.2	1	health related	Zendjidjian, X. Y., Baumstarck, K., Auquier, P., Loundou, A., Lançon, C., & Boyer, L. (2014). Satisfaction of hospitalized psychiatry patients: why should clinicians care?Patient preference and adherence, 8, 575.
Nigeria		100	Adelufosi et al. (2013)	313	0	yes	2013	english	schizophrenics	outpatients	1	0	163	38		1	health related	Adelufosi, A. O., Ogunwale, A., Abayomi, O., & Mosanya, J. T. (2013). Socio-demographic and clinical correlates of subjective quality of life among Nigerian outpatients with schizophrenia. Psychiatry research, 209(3), 320-325.
Poland		73	Prot et al. (2011)	81	0.18	yes	2011	other	schizophrenics	outpatients	1	0	53			1	subjective qol	Prot, K., Anczewska, M., Indulska, A., Raduj, J., & Pałyska, M. (2011). Satysfakcja pacjentów i rodzin z opieki środowiskowej--badanie pilotażowe.Psychiatria Polska, 45(6).
UK		50.1	Priebe et al. (2011)	396	0.36	yes	2011	english	schizophrenics	inpatients	0	0	227	38.1	11.58	1	subjective qol	Priebe, S., Katsakou, C., Yeeles, K., Amos, T., Morriss, R., Wang, D., & Wykes, T. (2011). Predictors of clinical and social outcomes following involuntary hospital admission: a prospective observational study. European archives of psychiatry and cli
USA		40.1	Berghofer et al. (2011)	184	0.19	yes	2011	english	psychotics	outpatients	1	0	112	37		1	subjective qol	Berghofer, G., Castille, D. M., & Link, B. (2011). Evaluation of client services (ECS): A measure of treatment satisfaction for people with chronic mental illnesses. Community mental health journal, 47(4), 399-407.
USA		35.2	Tierney & Kane (2011)	97	0.42	yes	2011	english	psychotics	outpatients	1	0		50.5		1	subjective qol	Tierney, K. R., & Kane, C. F. (2011). Promoting wellness and recovery for persons with serious mental illness: A program evaluation. Archives of psychiatric nursing, 25(2), 77-89.
Sweden	22	60	Hansson et al. (2007)	92	0.25	yes	2007	english	psychotics	outpatients	1	0	43	47		1	subjective qol	Hansson, L., Björkman, T., & Priebe, S. (2007). Are important patient‐rated outcomes in community mental health care explained by only one factor? Acta Psychiatrica Scandinavica, 116(2), 113-118.
Sweden		77	Eklund & Backstrom (2005)	134	0.44	yes	2005	english	psychotics	outpatients	1	0	83	41.5	8	1	subjective qol	Eklund, M., & Bäckström, M. (2005). A model of subjective quality of life for outpatients with schizophrenia and other psychoses. Quality of Life Research,14(4), 1157-1168.
Italy	12.61	28	Ruggeri et al. (2004)	261	0.51	yes	2004	english	psychotics	outpatients	1	0	99	45.7		1	subjective qol	Ruggeri, M., Bisoffi, G., Lasalvia, A., Amaddeo, F., Bonetto, C., & Biggeri, A. (2004). A longitudinal evaluation of two‐year outcome in a community‐based mental health service using graphical chain models. International journal of methods in psy
USA		100	Rohland et al. (2000)	238	0.5	yes	2000	english	schizophrenics	outpatients	1	0		37	11.4	1	subjective qol	Rohland, B. M., Langbehn, D. R., & Rohrer, J. E. (2000). Relationship between service effectiveness and satisfaction among persons receiving Medicaid mental health services. Psychiatric Services, 51(2), 248-250.
Germany		100	Priebe et al. (1998)	90	0	yes	1998	english	schizophrenics	inpatients	0	0	30	30.3	10	1	subjective qol	Priebe, S., Kaiser, W., Huxley, P. J., Röder-Wanner, U. U., & Rudolf, H. (1998). Do different subjective evaluation criteria reflect distinct constructs?. The Journal of nervous and mental disease, 186(7), 385-392.
Germany		100	Priebe et al. (1998)	170	0.39	yes	1998	english	schizophrenics	inpatients	0	0	94	48.2	15.2	1	subjective qol	Priebe, S., Kaiser, W., Huxley, P. J., Röder-Wanner, U. U., & Rudolf, H. (1998). Do different subjective evaluation criteria reflect distinct constructs?. The Journal of nervous and mental disease, 186(7), 385-392.
Netherlands	7.7	23	Wiersma & van Busschbach (2001)	101	0	yes	2001	english	psychotics	mixed	0	1	46	49	15	1	health related	Wiersma, D., & van Busschbach, J. (2001). Are needs and satisfaction of care associated with quality of life?. European archives of psychiatry and clinical neuroscience, 251(5), 239-246.
Sweden	17	84	Eklund (2001)	72	0.72	yes	2001	english	psychotics	outpatients	1	0	49	42		1	subjective qol	Eklund, M. (2001). Determinants of satisfaction with community-based psychiatric services: a cross-sectional study among schizophrenia outpatients.Nordic Journal of Psychiatry, 55(6), 413-418.
Germany	10.9	100	Schmid et al. (2006)	117	0.27	yes	2006	other	schizophrenics	inpatients	0	0	84	36		1	health related	Schmid, R., Neuner, T., Cording, C., & Spießl, H. (2006). [Schizophrenic patients' quality of life--association with coping, locus of control, subjective well-being, satisfaction and patient-judged caregiver burden]. Psychiatrische Praxis,33(7), 337
Austria		38.3	Berghofer et al. (2001)	420	0.27	yes	2001	english	psychotics	mixed	0	1	224	44	15.2	1	subjective qol	Berghofer, G., Lang, A., Henkel, H., Schmidl, F., Rudas, S., & Schmitz, M. (2001). Satisfaction of inpatients and outpatients with staff, environment, and other patients. Psychiatric Services, 52(1), 104-106.
11 European countries + Israel		100	Petkari (2010)	515	0.14	no	2010	other	schizophrenics	inpatients	0	0	314	37.7	11.7	1	subjective qol	Petkari E. (2010) Longitudinal Determinants of Quality of Life: A prospective Analysis of the EUNOMIA study
